# Supplementary material for: Estimating the impact of new high seas activities on the environment: the effects of ocean-surface macroplastic removal on sea surface ecosystems
Source: PeerJ. 2023 Apr 27;11:e15021. doi: 10.7717/peerj.15021 (PMC10149055; doi:10.7717/peerj.15021)
Supplement: Supplemental Information 1 [file peerj-11-15021-s001.zip]

Archive with 10 entries (9 files):
- updated_11APR23_cleanup_supplemental_info/
- __MACOSX/._updated_11APR23_cleanup_supplemental_info
- updated_11APR23_cleanup_supplemental_info/koelmansdata.txt
- __MACOSX/updated_11APR23_cleanup_supplemental_info/._koelmansdata.txt
- updated_11APR23_cleanup_supplemental_info/cleanup.R
- __MACOSX/updated_11APR23_cleanup_supplemental_info/._cleanup.R
- updated_11APR23_cleanup_supplemental_info/Bettidata.txt
- __MACOSX/updated_11APR23_cleanup_supplemental_info/._Bettidata.txt
- updated_11APR23_cleanup_supplemental_info/readme.txt
- __MACOSX/updated_11APR23_cleanup_supplemental_info/._readme.txt
