# Supplementary material for: Estimating the impact of new high seas activities on the environment: the effects of ocean-surface macroplastic removal on sea surface ecosystems
Source: PeerJ. 2023 Apr 27;11:e15021. doi: 10.7717/peerj.15021 (PMC10149055; doi:10.7717/peerj.15021)
Supplement: Supplemental Information 1 [file peerj-11-15021-s001.zip › updated_11APR23_cleanup_supplemental_info/koelmansdata.txt]

year	macroplasticmilliontonnes
2016.42565359477	0.26013986013986
2016.42156862745	0.241258741258741
2016.42973856209	0.221538461538462
2016.43382352941	0.205594405594406
2016.44199346405	0.186713286713287
2016.44607843137	0.169510489510489
2016.45833333333	0.151888111888112
2016.46241830065	0.135524475524475
2016.48284313725	0.114125874125874
2016.49918300654	0.0939860139860139
2016.5318627451	0.0742657342657342
2016.58496732026	0.057062937062937
2016.67075163399	0.0394405594405594
2016.78513071895	0.0281118881118881
2016.97712418301	0.018041958041958
2017.23447712418	0.013006993006993
2017.41421568627	0.0109090909090909
2017.62663398693	0.00797202797202792
2017.80637254902	0.00755244755244751
2017.96160130719	0.00671328671328666
2018.12091503268	0.00587412587412582
2018.29656862745	0.00629370629370625
2018.29656862745	0.00629370629370625
2018.4681372549	0.00461538461538458
2018.65196078431	0.00377622377622373
2018.82352941176	0.00461538461538458
2018.9910130719	0.00461538461538458
2019.16666666667	0.00335664335664332
2019.3341503268	0.00377622377622373
2019.52205882353	0.00377622377622373
2019.70588235294	0.00377622377622373
2019.91013071895	0.00293706293706289
