# Supplementary material for: Estimating the impact of new high seas activities on the environment: the effects of ocean-surface macroplastic removal on sea surface ecosystems
Source: PeerJ. 2023 Apr 27;11:e15021. doi: 10.7717/peerj.15021 (PMC10149055; doi:10.7717/peerj.15021)
Supplement: Supplemental Information 1 [file peerj-11-15021-s001.zip › updated_11APR23_cleanup_supplemental_info/Bettidata.txt]

coloniesperm2	lengthmm	wetwtgperm2
114559	11.5	3902.2
41674	21.3	5731.2
24719	11.9	770.63
623	30.6	159.8
7460	20.5	939.1
811	34.9	191.2
