# Supplementary material for: Estimating the impact of new high seas activities on the environment: the effects of ocean-surface macroplastic removal on sea surface ecosystems
Source: PeerJ. 2023 Apr 27;11:e15021. doi: 10.7717/peerj.15021 (PMC10149055; doi:10.7717/peerj.15021)
Supplement: Supplemental Information 1 [file peerj-11-15021-s001.zip › updated_11APR23_cleanup_supplemental_info/readme.txt]

R code for Spencer et al., Estimating the impact of new high seas activities on the environment: the effects of ocean-surface macroplastic removal on sea surface ecosystems

The script cleanup.R produces all the figures in the manuscript other than the diagram of ecosystem services.

-----------------------
Data files required

The data file koelmansdata.txt was obtained by digitizing Figure 4 in Koelmans et al. (2017), and is provided.

The data file Bettidata.txt contains information extracted from Table 1 of Betti et al. (2019), and is provided.

The data file Hatton19data.txt is not provided, but is in the supporting information to Hatton et al. (2019) and can be downloaded as follows. Go to

https://www.pnas.org/doi/suppl/10.1073/pnas.1900492116/suppl_file/pnas.1900492116.sd01.xls

to download the file

pnas.1900492116.sd01.xls

and save the Growth sheet as a tab-separated text file called Hatton19data.txt.

-----------------------
Running the script

To run the script, start R, make sure that the packages RColorBrewer, deSolve and extrafont are installed, change the working directory to the one in which cleanup.R is stored, and type

source("cleanup.R")

The figures will be written to pdf files in the same directory as the script. The main results figure in the manuscript is effects_varyparameters.pdf (figure 2 in the manuscript). Other figures that appear in the supporting information are also generated.

In addition, a summary of the linear model used to estimate the parameter b2 from the Koelmans et al. (2017) data, information on the allometric model fitted to the Hatton et al. (2019) data, and predicted proportional population growth rates at low density for the estimated masses corresponding to small and large neuston species (as used to generate the figures effects_smalltaxa.pdf and effects_largetaxa.pdf) will be printed out. The predicted proportional population growth rates rely on conversions from length to mass, based on data from Betti et al. (2019), as described in the manuscript.

-----------------------
References

Betti et al. (2019) Massive strandings of Velella velella (Hydrozoa: Anthoathecata: Porpitidae) in the Ligurian Sea (North-Western Mediterranean Sea). The European Zoological Journal 86:343-353.

Hatton et al. (2019). Linking scaling laws across eukaryotes. PNAS 116:21616-21622.

Koelmans et al. (2017) All is not lost: deriving a top-down mass budget of plastic at sea. Environmental Research Letters 12:114028.
